# Supplementary material for: Potential Causal Association between Plasma Metabolites, Immunophenotypes, and Female Reproductive Disorders: A Two-Sample Mendelian Randomization Analysis
Source: Biomolecules. 2024 Jan 16;14(1):116. doi: 10.3390/biom14010116 (PMC10813709; doi:10.3390/biom14010116)
Supplement: Supplementary file 1 [file biomolecules-14-00116-s001.zip]

Archive with 1 entries (1 files):
- biomolecules-2784966-supplementary.pdf
